# Supplementary material for: FBXL10 promotes EMT and metastasis of breast cancer cells via regulating the acetylation and transcriptional activity of SNAI1
Source: Cell Death Discov. 2021 Oct 30;7:328. doi: 10.1038/s41420-021-00722-7 (PMC8557203; doi:10.1038/s41420-021-00722-7)
Supplement: Supplementary file 2 — Supplementary table 1 [file 41420_2021_722_MOESM2_ESM.xlsx]

## Sheet: positively associated genes
Genes	PearsonCC
PGAM5	0.65
MSH2	0.63
TAF5	0.63
TMPO	0.62
NCAPD2	0.62
TEX10	0.61
ATP6V0A2	0.61
RFC5	0.61
RAD51AP1	0.61
KNTC1	0.6
WDR43	0.6
FOXM1	0.6
ORC1L	0.6
MLXIP	0.6
ILF3	0.6
UNG	0.59
PDE7A	0.59
C12orf48	0.59
ANAPC5	0.59
CCNJ	0.59
CDC25A	0.59
SKP2	0.59
MSH6	0.59
SCLT1	0.58
CIT	0.58
NUP205	0.58
SRPK1	0.58
BCL7A	0.58
CEP192	0.58
CDCA8	0.58
INCENP	0.58
CENPO	0.58
RPIA	0.58
KDM1A	0.58
RRP1B	0.58
STIL	0.58
MCM6	0.58
FAM123B	0.58
TAF4B	0.57
EZH2	0.57
ZNF286A	0.57
ZBTB39	0.57
BUB1	0.57
TDG	0.57
ZNF280C	0.57
YEATS2	0.57
ANKLE2	0.57
CHEK1	0.57
ELAVL1	0.57
ZNF124	0.57
MLLT10	0.57
GSG2	0.57
CCDC77	0.57
SUV39H2	0.56
ZCCHC11	0.56
TTK	0.56
AGTPBP1	0.56
ZNF384	0.56
RNF138	0.56
XPO1	0.56
E2F3	0.56
RAN	0.56
KIF15	0.56
CENPA	0.56
NASP	0.56
RAD54L	0.56
KIF18A	0.56
ANP32E	0.56
MEX3A	0.56
LBR	0.55
GTF3C2	0.55
DBF4	0.55
GTPBP4	0.55
KHSRP	0.55
SERBP1	0.55
DNA2	0.55
ZNF26	0.55
PAPD7	0.55
POLE	0.55
C1orf163	0.55
UBA2	0.55
NAA25	0.55
RBM17	0.55
CDK2AP1	0.55
USP1	0.55
PATL1	0.55
TET3	0.55
PCGF6	0.55
C6orf150	0.55
MAPKAPK5	0.55
CENPJ	0.54
CDCA7	0.54
FAM136A	0.54
PUS7	0.54
CKAP5	0.54
SMCHD1	0.54
HNRNPD	0.54
MKI67	0.54
CCDC138	0.54
GAS2L3	0.54
DDX55	0.54
KIF11	0.54
GART	0.54
ZDHHC18	0.54
TULP3	0.54
PNPT1	0.54
LIN9	0.54
KIF18B	0.54
RIOK1	0.54
HSPA14	0.54
ASPM	0.54
SART3	0.54
MSL3	0.54
SCML2	0.54
TPX2	0.54
SOS1	0.54
SFRS3	0.54
KIF2C	0.54
DNMT1	0.54
C12orf11	0.53
NKRF	0.53
DPH2	0.53
TGIF2	0.53
DNMT3A	0.53
KIF14	0.53
KIF23	0.53
CDC7	0.53
SETD8	0.53
NCAPH	0.53
CAD	0.53
STMN1	0.53
TTL	0.53
RCC2	0.53
TRA2B	0.53
C12orf4	0.53
BUD13	0.53
KLF11	0.53
NDC80	0.53
C1orf135	0.53
EIF2B1	0.53
MASTL	0.53
C12orf65	0.53
PPP1CC	0.53
PDCD11	0.53
CHFR	0.52
KIF4A	0.52
SEPHS1	0.52
STARD7	0.52
DFFB	0.52
NUP160	0.52
CCDC18	0.52
RBM28	0.52
FAM60A	0.52
NCAPG	0.52
ATL2	0.52
NOP58	0.52
PTPN2	0.52
SF3A3	0.52
MELK	0.52
UPF3B	0.52
LARP4B	0.52
TCHP	0.52
TARDBP	0.52
EXO1	0.52
PPP1R8	0.52
KIFC1	0.52
RFWD3	0.52
SFRS7	0.52
PSIP1	0.52
SPAST	0.52
ME2	0.52
HAUS6	0.52
SFRS15	0.52
DENR	0.52
GEN1	0.52
ATP11C	0.52
EML4	0.52
PWP1	0.52
SASS6	0.52
CENPF	0.52
R3HDM1	0.52
PRKX	0.52
CDCA2	0.51
CTPS	0.51
POLR2D	0.51
DHX57	0.51
CEP76	0.51
MCM3	0.51
SGOL1	0.51
IQCB1	0.51
CKAP2	0.51
DNAJC2	0.51
KIAA0020	0.51
CCDC99	0.51
TMEFF1	0.51
LDHB	0.51
ZNF664	0.51
MCM7	0.51
FAM72B	0.51
NOP2	0.51
KIF20B	0.51
DCLRE1C	0.51
TYMS	0.51
POLR1B	0.51
C13orf34	0.51
DEK	0.51
XRCC2	0.51
POLQ	0.51
SKA1	0.51
FAM64A	0.51
C12orf32	0.51
FANCB	0.51
CKAP2L	0.51
ZNF519	0.51
PLK4	0.51
SEH1L	0.51
GPN1	0.51
ZBTB5	0.51
KCMF1	0.51
ADAM17	0.51
MTPAP	0.51
BUB1B	0.51
PRPF38A	0.51
ATAD2B	0.5
SFPQ	0.5
RQCD1	0.5
SKA3	0.5
RAB35	0.5
HMGN4	0.5
YRDC	0.5
RFC3	0.5
FAF1	0.5
CDCA3	0.5
USP34	0.5
HDAC2	0.5
LOC642846	0.5
POLR1A	0.5
TCERG1	0.5
TAF11	0.5
KHDRBS1	0.5
CASP2	0.5
ATAD5	0.5
SMC3	0.5
CENPE	0.5
CEP55	0.5
SENP1	0.5
DDX18	0.5
CCNA2	0.5
PDSS1	0.5
TOPBP1	0.5
WHSC1	0.5
ZNF695	0.5
FAM105B	0.5
ZNF670	0.5
FAM171A1	0.5
HNRNPL	0.5
C13orf23	0.5
C1orf174	0.5
CEP170	0.5
EP400	0.5
HNRPLL	0.5
VASH2	0.5
PLK1	0.5
PRKD3	0.5
FANCE	0.5
USP6NL	0.49
SMC6	0.49
CENPL	0.49
LMNB1	0.49
CCNB2	0.49
ESPL1	0.49
SMARCD1	0.49
RFC4	0.49
CHAF1B	0.49
KDM5A	0.49
MEMO1	0.49
CLSPN	0.49
ASXL1	0.49
POLA2	0.49
SMNDC1	0.49
CEP78	0.49
C4orf21	0.49
PRDM15	0.49
PTCD3	0.49
E2F7	0.49
TGS1	0.49
CENPI	0.49
FANCA	0.49
HJURP	0.49
MAD2L1	0.49
TMEM206	0.49
DKC1	0.49
NOL10	0.49
UBXN2A	0.49
TUBB	0.49
MCM10	0.49
MCM2	0.49
CDK2	0.49
USP39	0.49
GATAD2A	0.49
WDR12	0.49
SR140	0.49
DNM1L	0.49
LSM14A	0.49
SNRPD1	0.49
NCAPG2	0.49
HNRNPUL1	0.49
NOLC1	0.49
SGOL2	0.49
FBXO5	0.48
SFRS2	0.48
HNRNPR	0.48
KIAA1841	0.48
FAM72A	0.48
GCN1L1	0.48
RNASEH1	0.48
CEP152	0.48
UTP11L	0.48
HCFC1	0.48
APBA2	0.48
QSOX2	0.48
URB2	0.48
MCM4	0.48
ZNF567	0.48
FANCL	0.48
METTL4	0.48
SYNCRIP	0.48
DDX10	0.48
PPRC1	0.48
RNF8	0.48
AFG3L2	0.48
XPO5	0.48
C2orf44	0.48
RASGEF1B	0.48
C6orf167	0.48
ZFR	0.48
PRIM2	0.48
UHRF2	0.48
FMNL2	0.48
TRMT6	0.48
FAM72D	0.48
DOCK7	0.48
SETD5	0.48
SUPT7L	0.48
ZNF131	0.48
CORO1C	0.48
CEBPZ	0.48
YES1	0.48
C10orf119	0.48
DLGAP5	0.48
MTBP	0.48
PHF6	0.48
KIAA1804	0.48
BCL11A	0.48
GMPS	0.48
CCNY	0.47
C1orf96	0.47
NCL	0.47
NONO	0.47
SENP5	0.47
TMEM201	0.47
HDGF	0.47
ANP32B	0.47
RBM15	0.47
DSCC1	0.47
BEND3	0.47
ILF2	0.47
NUP153	0.47
ZNF93	0.47
KIF20A	0.47
ORC6L	0.47
FANCC	0.47
FOXN2	0.47
SMARCC1	0.47
ARL5B	0.47
SFRS13A	0.47
CHCHD3	0.47
ERCC6L	0.47
MEX3C	0.47
VRK1	0.47
NUP37	0.47
ISG20L2	0.47
COPS7B	0.47
FGFR1OP2	0.47
SEMA4D	0.47
CDK8	0.47
CAMSAP1	0.47
LMO4	0.47
ODC1	0.47
RAP2A	0.47
RBMX	0.47
PNO1	0.47
ZNF326	0.47
AURKB	0.47
C9orf40	0.47
SF3B3	0.47
CCDC59	0.47
WDHD1	0.47
LYAR	0.47
GCFC1	0.47
GMEB1	0.47
MTA2	0.47
DEPDC1B	0.47
RNF34	0.47
E2F5	0.47
DHX9	0.47
DAPK1	0.47
GINS1	0.47
RAD54B	0.47
ANAPC1	0.47
PAK1IP1	0.47
C2orf3	0.47
C4orf46	0.47
PPPDE1	0.47
HNRNPH3	0.47
CUL2	0.47
TTLL4	0.46
C9orf30	0.46
UPF2	0.46
MALT1	0.46
NUP93	0.46
FAM135A	0.46
SAP130	0.46
FIGNL1	0.46
SLC4A1AP	0.46
CEBPG	0.46
LRRC8D	0.46
RACGAP1	0.46
DONSON	0.46
ANAPC7	0.46
STRAP	0.46
OIP5	0.46
FMR1	0.46
CHEK2	0.46
RNMT	0.46
COMMD2	0.46
LRPPRC	0.46
CDC20	0.46
UTP20	0.46
ZNF507	0.46
ARHGAP11A	0.46
PTPN11	0.46
DDX47	0.46
C1orf112	0.46
LRP8	0.46
TUBGCP3	0.46
TTF2	0.46
SMG5	0.46
WDR5	0.46
NUDCD1	0.46
TIA1	0.46
TRRAP	0.46
GPSM2	0.46
FBXL14	0.46
DEPDC1	0.46
CMAS	0.46
B3GNT5	0.46
PRTFDC1	0.46
NEIL3	0.46
CUL1	0.46
DDX12	0.46
FAM83D	0.46
MFHAS1	0.46
RNGTT	0.46
ARHGAP21	0.46
ZNF605	0.46
IQGAP3	0.46
INPP4A	0.46
DHX33	0.46
TMEM194A	0.46
CCDC150	0.46
ZNF146	0.45
CRLF3	0.45
MPHOSPH9	0.45
ARHGAP11B	0.45
HUWE1	0.45
KIAA1524	0.45
LRRC40	0.45
WAC	0.45
RTKN2	0.45
RBM38	0.45
NUF2	0.45
C15orf23	0.45
CBFB	0.45
RAVER2	0.45
NUSAP1	0.45
ZC3H8	0.45
NCK1	0.45
MAGOH	0.45
C18orf8	0.45
YWHAQ	0.45
SPPL3	0.45
NOC3L	0.45
SSRP1	0.45
ASAP1	0.45
C2orf56	0.45
SNHG1	0.45
MTIF2	0.45
KLHL23	0.45
ZW10	0.45
BAZ1B	0.45
KIN	0.45
POLR3G	0.45
ABCF1	0.45
NFE2L3	0.45
PSPC1	0.45
TNPO2	0.45
ZNF184	0.45
SMC2	0.45
E2F6	0.45
TIMM8A	0.45
KPNA4	0.45
PPP3R1	0.45
EIF2C1	0.45
BTF3L4	0.45
ZNF232	0.45
SET	0.45
ZNF84	0.45
BRCA2	0.45
TMEM39B	0.45
PPM1G	0.45
RIF1	0.45
C3orf17	0.45
ZNF195	0.45
TRIP13	0.45
L3MBTL4	0.45
SIKE1	0.45
SMC4	0.45
MED30	0.45
RPA1	0.45
NT5C2	0.45
KIAA0947	0.45
ALS2CR4	0.44
RBMXL1	0.44
KIAA1586	0.44
SPIN4	0.44
IFRD1	0.44
HMGB2	0.44
CDKAL1	0.44
PARS2	0.44
WDR77	0.44
FAM117B	0.44
PRPF38B	0.44
NIP7	0.44
TMSB15A	0.44
C13orf27	0.44
API5	0.44
PAPOLG	0.44
IFNAR2	0.44
RECQL	0.44
SOX4	0.44
HIRA	0.44
AEBP2	0.44
ORAI1	0.44
HEATR1	0.44
HELLS	0.44
QTRTD1	0.44
SUDS3	0.44
C18orf10	0.44
ANLN	0.44
POLR1E	0.44
ARL6IP6	0.44
TMEM170A	0.44
BIRC2	0.44
PTDSS1	0.44
C14orf106	0.44
RLF	0.44
USP24	0.44
ZNF738	0.44
TTC13	0.44
LOC100128191	0.44
KIF1B	0.44
SMARCA4	0.44
TET1	0.44
C5orf34	0.44
TATDN2	0.44
CDC123	0.44
FBXO45	0.44
NUP155	0.44
SFRS1	0.44
LOC221710	0.44
MCM8	0.44
BLM	0.44
ATF7IP	0.44
CLCN5	0.44
ANKRD36BP1	0.44
POLR3B	0.44
ELF4	0.44
PTPN4	0.44
METAP2	0.44
NFYB	0.44
SLC15A4	0.44
TRIM65	0.44
ZNF462	0.44
CAMKK2	0.44
CHAF1A	0.44
ZNF354A	0.44
SRRM1	0.44
NAE1	0.44
CEP110	0.44
ESCO1	0.44
PCNA	0.44
C6orf106	0.44
BRIX1	0.43
FUT4	0.43
DNAJC9	0.43
FAM161A	0.43
INPP5B	0.43
DDX50	0.43
CDC45	0.43
DDX21	0.43
SMC1A	0.43
PTBP2	0.43
WASF1	0.43
DNTTIP2	0.43
NR2C1	0.43
UCK2	0.43
ZYG11A	0.43
FOXJ2	0.43
DENND4B	0.43
PSME4	0.43
FNBP4	0.43
ABI1	0.43
SSH1	0.43
LMNB2	0.43
C17orf53	0.43
CCT4	0.43
WDR33	0.43
WRNIP1	0.43
DIAPH2	0.43
C12orf24	0.43
TRIAP1	0.43
ANKRD27	0.43
TMEM48	0.43
MOBKL2B	0.43
ASAP2	0.43
SMAP1	0.43
TIMELESS	0.43
CEP135	0.43
ZNF644	0.43
DVL3	0.43
PIAS2	0.43
TBPL1	0.43
NCBP1	0.43
SSB	0.43
TCF20	0.43
DDX20	0.43
YARS2	0.43
ZNF318	0.43
TRAPPC10	0.43
NOL9	0.43
GTF2H3	0.43
DDX11	0.43
XPOT	0.43
NAA15	0.43
GTSE1	0.43
CDCA5	0.43
C15orf42	0.43
LRRC8B	0.43
ADNP2	0.43
ZNF643	0.43
ANKS1A	0.43
ADAT2	0.43
SLBP	0.43
HNRNPA3	0.43
ING3	0.43
AKIRIN2	0.43
ZRANB2	0.43
C11orf82	0.43
GTPBP8	0.43
FEN1	0.43
PLAGL2	0.43
C21orf91	0.43
QSER1	0.43
UHRF1	0.43
BTN2A1	0.43
IPO5	0.43
BMS1	0.43
MPHOSPH10	0.43
TRDMT1	0.43
LTV1	0.43
ZWILCH	0.43
RAF1	0.43
MMACHC	0.43
TMEM20	0.43
M6PR	0.43
TMSB15B	0.43
UBAP2L	0.43
GATAD2B	0.43
AKIRIN1	0.42
TDP1	0.42
FANCD2	0.42
ZNF267	0.42
RAP2B	0.42
BTBD3	0.42
APLF	0.42
SMEK2	0.42
GNL2	0.42
PHC1	0.42
FAM54A	0.42
SBNO1	0.42
MYBL2	0.42
THOC1	0.42
EED	0.42
MAGOHB	0.42
TXLNG	0.42
CHD7	0.42
DCAF12	0.42
NAA50	0.42
EHBP1	0.42
TFDP1	0.42
MND1	0.42
TNPO3	0.42
STK38	0.42
ENOX2	0.42
PRKDC	0.42
NUFIP1	0.42
CFLAR	0.42
STAM	0.42
ACTR6	0.42
C1orf109	0.42
NUP54	0.42
FBXO18	0.42
C15orf41	0.42
NCK2	0.42
AHCTF1	0.42
MCART1	0.42
WDR92	0.42
GPR161	0.42
NEK2	0.42
MRPL19	0.42
DEM1	0.42
POM121	0.42
NUP62	0.42
VPS33A	0.42
CASP8AP2	0.42
PLCH1	0.42
BRPF1	0.42
HNRNPA2B1	0.42
VPS54	0.42
AGBL5	0.42
TCOF1	0.42
FGD1	0.42
RAD51	0.42
LUC7L2	0.42
COX10	0.42
SENP3	0.42
UBE2CBP	0.42
ZNF473	0.42
ISY1	0.42
RBL1	0.42
MTMR1	0.42
ECT2	0.42
TFAM	0.42
C10orf2	0.42
CPSF6	0.42
TP53BP2	0.42
ACTL6A	0.42
HMMR	0.42
EIF2C4	0.42
USP42	0.41
TBCCD1	0.41
PPP1CB	0.41
SEC61A2	0.41
ATP2C1	0.41
RRAS2	0.41
CPSF3	0.41
SCYL2	0.41
TSR1	0.41
WNK1	0.41
DHX36	0.41
C6orf162	0.41
DHX16	0.41
EIF2C3	0.41
BAT2L2	0.41
CKS1B	0.41
ZNF618	0.41
LSM6	0.41
RASSF2	0.41
SPC25	0.41
RRM1	0.41
C1orf59	0.41
OSBPL11	0.41
CHAC2	0.41
SMURF2	0.41
XPO6	0.41
KTI12	0.41
LRP12	0.41
CIRH1A	0.41
RBM33	0.41
SLC5A6	0.41
GDI2	0.41
PPAT	0.41
KIF2A	0.41
EIF2C2	0.41
GPR180	0.41
RNF168	0.41
NANP	0.41
PAPSS1	0.41
CDK1	0.41
POLR2B	0.41
SETDB1	0.41
PAQR3	0.41
MCM5	0.41
PSRC1	0.41
RAD9B	0.41
OTX1	0.41
MSI1	0.41
PABPC4L	0.41
PRPF40A	0.41
TBC1D1	0.41
CCDC82	0.41
RNF219	0.41
UCHL5	0.41
ZNF714	0.41
IWS1	0.41
NDUFAF4	0.41
EXOSC2	0.41
TIPIN	0.41
FRMD4A	0.41
ZDHHC13	0.41
POP1	0.41
SFRS4	0.41
DPH3B	0.41
PEX5	0.41
HNRNPA3P1	0.41
HINFP	0.41
RAD54L2	0.41
PBK	0.41
FIP1L1	0.41
ZNF367	0.41
ZCCHC8	0.41
OXSR1	0.41
KDM4A	0.41
YBX1	0.41
MTF2	0.41
PIF1	0.41
ZBED4	0.41
PDIA6	0.41
DERA	0.41
DSC2	0.41
PRPF4B	0.41
ATG4C	0.41
CHD4	0.41
PNN	0.41
CELF1	0.41
RAD18	0.41
NFATC3	0.41
MTAP	0.41
KIAA0226	0.41
GATC	0.41
SLC25A32	0.41
PM20D2	0.41
KATNA1	0.41
ANKS6	0.41
ZNF639	0.41
SNRNP40	0.41
TRIT1	0.41
PHF21A	0.41
IPO9	0.4
CWC22	0.4
RAPGEF1	0.4
PELI1	0.4
CNOT10	0.4
PTMA	0.4
WDR76	0.4
RSRC2	0.4
MORC2	0.4
ITPR3	0.4
TRMT11	0.4
IRAK1BP1	0.4
HCG11	0.4
C16orf87	0.4
NOM1	0.4
CPSF7	0.4
TSPAN33	0.4
RNASEN	0.4
PDCD2L	0.4
LRP6	0.4
CBL	0.4
WTAP	0.4
GMNN	0.4
HMGA1	0.4
PHB2	0.4
TCF19	0.4
CD83	0.4
MYC	0.4
MPP6	0.4
PSIMCT-1	0.4
ZNF22	0.4
PLCG1	0.4
ATP11A	0.4
RIPK2	0.4
ABCE1	0.4
APAF1	0.4
C1orf52	0.4
NUP210	0.4
RANBP1	0.4
MCCC1	0.4
RBM14	0.4
IARS	0.4
TIPRL	0.4
IL18R1	0.4
USP28	0.4
RBBP4	0.4
RNF220	0.4
BRAP	0.4
CASC5	0.4
FBXO11	0.4
DZIP1	0.4
PMS1	0.4
MARS2	0.4
SLC25A13	0.4
CWF19L1	0.4
NT5DC3	0.4
CENPN	0.4
PSAT1	0.4
NDUFA9	0.4
RCL1	0.4
GUSBL2	0.4
SERTAD2	0.4
TEAD4	0.4
PRKCQ	0.4
BAT2	0.4
NUDT21	0.4
ERC1	0.4
FNBP1	0.4
NPAT	0.4
ERCC3	0.4
XPNPEP1	0.4
STK4	0.4
TCF3	0.4
PDK1	0.4
ABCF2	0.4
CEP72	0.4
KIAA0922	0.4
NSMAF	0.4
TTC4	0.4
NRD1	0.4
POGK	0.4
VBP1	0.4
GTF2H4	0.4
FBXO21	0.4
UBE2C	0.4
GPR125	0.4
DAZAP1	0.4
KLRAQ1	0.4
BARD1	0.4
NCRNA00120	0.4
METAP1	0.4
ACTR3B	0.4
RFX5	0.4
FOXC1	0.4
NUPL1	0.4
DHTKD1	0.4
JOSD1	0.4
ZFP82	0.4
ATAD2	0.4
DR1	0.4
CCT5	0.4
NAT10	0.39
PRPF3	0.39
LCLAT1	0.39
CDT1	0.39
TXNRD1	0.39
MTHFD1L	0.39
IPO8	0.39
ARMC8	0.39
DDX26B	0.39
PHF19	0.39
USP31	0.39
CCT6P1	0.39
MAP4K4	0.39
CDC5L	0.39
CCDC88A	0.39
GEMIN4	0.39
TTC27	0.39
ANKRD13A	0.39
C16orf80	0.39
CPOX	0.39
SLC35F2	0.39
ABCC1	0.39
E2F8	0.39
UBQLN4	0.39
E2F1	0.39
MRE11A	0.39
GLT25D1	0.39
ZC3HAV1L	0.39
MKRN2	0.39
UBE2G2	0.39
PIWIL4	0.39
ETV6	0.39
LRCH3	0.39
CHORDC1	0.39
ROCK2	0.39
TIAL1	0.39
MTMR12	0.39
RRAGC	0.39
RPP30	0.39
EIF2AK2	0.39
C9orf72	0.39
BIVM	0.39
PRC1	0.39
MYO10	0.39
RBM19	0.39
PDCD7	0.39
MLL4	0.39
SLC36A4	0.39
SCARB1	0.39
GNL3L	0.39
DFFA	0.39
C5orf25	0.39
SMO	0.39
WDR62	0.39
ZNF711	0.39
ABT1	0.39
UBE2T	0.39
NIF3L1	0.39
KDM1B	0.39
C11orf84	0.39
LPIN1	0.39
BNIP2	0.39
EPC1	0.39
HAUS8	0.39
C21orf45	0.39
NUP98	0.39
NUP188	0.39
ESF1	0.39
HAUS5	0.39
IFT81	0.39
TM7SF3	0.39
RGMA	0.39
CCDC41	0.39
PWP2	0.39
FAM49A	0.39
CCDC14	0.39
CKS2	0.39
CLASP1	0.39
XRN1	0.39
E2F2	0.39
ZMIZ2	0.39
UBAP2	0.39
ELK1	0.39
MED17	0.39
GOLT1B	0.39
NUP88	0.39
ALG6	0.39
RASSF4	0.39
TCF7L1	0.39
TUBA1C	0.39
SLC7A1	0.39
C9orf100	0.39
TAF5L	0.39
FAM168B	0.39
PHACTR4	0.39
MTMR2	0.39
SMC5	0.39
DYRK1A	0.39
L3MBTL3	0.39
CCNB1	0.39
MCOLN2	0.39
XPO4	0.39
RASA2	0.39
SFT2D2	0.39
ZNF391	0.39
SAMD4B	0.39
PEX13	0.39
DUSP11	0.39
DBF4B	0.39
CSRP2	0.39
KPNB1	0.39
ALKBH2	0.39
RHEB	0.39
ITFG2	0.39
LRRC42	0.39
ZNF74	0.39
C3orf26	0.39
MSL2	0.39
SLC30A6	0.39
GPC2	0.39
SSX2IP	0.39
DBR1	0.39
STRN	0.39
C11orf93	0.38
CLCN4	0.38
ZNF667	0.38
HNRNPH1	0.38
ANKRD36	0.38
HCG18	0.38
ZNF532	0.38
CCDC21	0.38
HIVEP1	0.38
EFTUD2	0.38
RCAN3	0.38
GLRX3	0.38
RHBDF2	0.38
PRR3	0.38
C14orf145	0.38
POLE3	0.38
PUM2	0.38
BTN2A2	0.38
TXNL4B	0.38
SNRNP200	0.38
ZC3H15	0.38
METTL8	0.38
IQCG	0.38
PTCH1	0.38
KARS	0.38
HNRNPM	0.38
ZDHHC23	0.38
WDR67	0.38
B3GALNT2	0.38
SLMO1	0.38
MED14	0.38
STK24	0.38
CENPK	0.38
PASK	0.38
RYK	0.38
TRMT61B	0.38
MOBKL1B	0.38
RPP40	0.38
FAM133B	0.38
ZNF259	0.38
PLAA	0.38
SF1	0.38
DCUN1D1	0.38
WSB2	0.38
CEP57	0.38
KIF3C	0.38
NCAPD3	0.38
MRPS9	0.38
SMAD2	0.38
TMEM123	0.38
GAR1	0.38
THUMPD2	0.38
C10orf25	0.38
QKI	0.38
UQCRHL	0.38
C7orf60	0.38
RDX	0.38
TIGD2	0.38
RPP38	0.38
ZNF566	0.38
POLA1	0.38
TCEB3	0.38
IVNS1ABP	0.38
LYN	0.38
DARS	0.38
MED12	0.38
PPP1R12A	0.38
NCOA5	0.38
ZC4H2	0.38
REPS1	0.38
LSM2	0.38
SF3B14	0.38
CTTNBP2NL	0.38
ZNF883	0.38
FANCG	0.38
CDYL	0.38
UBE2E3	0.38
DYM	0.38
PSMB2	0.38
COQ3	0.38
ZNF140	0.38
ARL9	0.38
XYLB	0.38
PCNT	0.38
ZNF35	0.38
ATR	0.38
C18orf19	0.38
HNRNPU	0.38
AGK	0.38
PCID2	0.38
RIMKLB	0.38
H2AFZ	0.38
PKN2	0.38
CCDC90A	0.38
KPNA3	0.38
FAM76B	0.38
AURKA	0.38
GLMN	0.38
ZNF207	0.38
TAF2	0.38
TBC1D22B	0.38
TUBA1B	0.38
PFN2	0.38
USP13	0.38
UBE2D1	0.38
SACS	0.38
OPTN	0.38
KIAA0754	0.38
CXorf56	0.37
DCUN1D5	0.37
RG9MTD1	0.37
TCP1	0.37
TRAIP	0.37
CCNE2	0.37
MED21	0.37
ZCCHC2	0.37
MBP	0.37
JRKL	0.37
MEX3B	0.37
MAPK14	0.37
GINS4	0.37
SFRS11	0.37
LOC727896	0.37
SAAL1	0.37
KPNA2	0.37
GTF3C3	0.37
METTL2B	0.37
FUBP1	0.37
IL27RA	0.37
RCC1	0.37
WDR53	0.37
MAPK8	0.37
PI4K2B	0.37
C3orf23	0.37
PPIG	0.37
CSK	0.37
TBP	0.37
TAF1A	0.37
RNF26	0.37
MKI67IP	0.37
NUDT5	0.37
LOC100272146	0.37
CCAR1	0.37
CNOT1	0.37
NCOA6	0.37
ELK4	0.37
C12orf49	0.37
CCNF	0.37
ACTR2	0.37
CSTF3	0.37
TEX261	0.37
TRIM27	0.37
RNFT2	0.37
PABPC4	0.37
MRS2	0.37
RAB12	0.37
PL-5283	0.37
ADCY7	0.37
CHRNA5	0.37
DNMT3B	0.37
FXN	0.37
VTI1A	0.37
MTERFD1	0.37
LOC100129637	0.37
NFXL1	0.37
B4GALT5	0.37
MTHFD2	0.37
LRRC34	0.37
PRIM1	0.37
ATP2A2	0.37
CDCA4	0.37
MRTO4	0.37
MRPL37	0.37
C12orf41	0.37
ETV3	0.37
GJC1	0.37
STAMBP	0.37
ZNF669	0.37
NMT2	0.37
ZNF260	0.37
ZNF512	0.37
NCS1	0.37
ZNF300	0.37
FASTKD1	0.37
CNTLN	0.37
AMMECR1L	0.37
DDX1	0.37
SLC16A1	0.37
CENPH	0.37
C1orf128	0.37
CHIC2	0.37
ORC2L	0.37
MAP7D3	0.37
LOC285033	0.37
FOXK2	0.37
NRF1	0.37
GPBP1L1	0.37
CTCFL	0.37
RMND5A	0.37
ZNF496	0.37
RPAP2	0.37
HECA	0.37
VANGL2	0.37
ODF2L	0.37
LOC151162	0.37
ZMYM1	0.37
PALB2	0.37
FANCI	0.37
BAZ1A	0.37
NOTCH1	0.37
RNF38	0.37
BAK1	0.37
KIAA0317	0.37
DNAJC11	0.37
PLEKHG1	0.37
SMAGP	0.37
ZCCHC7	0.37
NEDD1	0.37
ZNF292	0.37
PPARA	0.37
GNPTAB	0.37
ZNF828	0.37
CA5BP	0.37
EPT1	0.36
HS2ST1	0.36
CBX2	0.36
ZNF121	0.36
MED26	0.36
LOC647946	0.36
IL28RA	0.36
UQCRH	0.36
KDM4D	0.36
MSN	0.36
RNF19B	0.36
MPZL1	0.36
THNSL1	0.36
DLAT	0.36
KLHL24	0.36
GOLGA3	0.36
SCARNA12	0.36
C7orf49	0.36
PANK1	0.36
YTHDF2	0.36
HTATSF1	0.36
TLR6	0.36
CABLES2	0.36
UBP1	0.36
SNORD1C	0.36
LUZP6	0.36
CEP164	0.36
NUB1	0.36
ZNF317	0.36
POM121C	0.36
ALMS1	0.36
ATXN2L	0.36
HMGB1	0.36
RFWD2	0.36
DCLRE1B	0.36
PPTC7	0.36
SENP6	0.36
FOXP4	0.36
MRPL3	0.36
MARS	0.36
GTF3C5	0.36
HSN2	0.36
DNAJC21	0.36
CLPX	0.36
UTP14A	0.36
TROAP	0.36
RFC2	0.36
SUV39H1	0.36
PRPF18	0.36
GXYLT1	0.36
CHERP	0.36
RFXAP	0.36
C9orf93	0.36
FAM184A	0.36
LOC283314	0.36
ADNP	0.36
MGC16142	0.36
DDX19A	0.36
GTF3C4	0.36
RBM8A	0.36
ZNF250	0.36
OTUD4	0.36
YME1L1	0.36
AURKAPS1	0.36
LRRC37B	0.36
CELF2	0.36
SETD1B	0.36
KTELC1	0.36
TBC1D7	0.36
LOC441089	0.36
MTCH2	0.36
PBX2	0.36
SMPD4	0.36
DSG2	0.36
PIM1	0.36
RBM12B	0.36
TMEM194B	0.36
MGA	0.36
STK35	0.36
KDM3A	0.36
RBBP6	0.36
PARG	0.36
CBS	0.36
ZFP1	0.36
CHML	0.36
STAG1	0.36
C18orf55	0.36
UBE2O	0.36
KLHL18	0.36
FTSJD2	0.36
GINS3	0.36
HSPBAP1	0.36
DHX37	0.36
SMAD4	0.36
NOP56	0.36
SLC9A6	0.36
TMEM39A	0.36
LAMP3	0.36
OTUD6B	0.36
MAPRE1	0.36
ZNF518B	0.36
PITPNM2	0.36
NRTN	0.36
GTF2H1	0.36
ZNF430	0.36
DCLRE1A	0.36
C7orf64	0.36
ARHGEF7	0.36
CDCA7L	0.36
EPB41	0.36
NFIB	0.36
POLE2	0.36
GTDC1	0.36
NMI	0.36
ZNF562	0.36
MYO9B	0.35
KBTBD8	0.35
NUP85	0.35
GLIPR2	0.35
C1orf107	0.35
EPC2	0.35
CCNB1IP1	0.35
CCDC75	0.35
BRMS1L	0.35
TPR	0.35
XPO7	0.35
RCN2	0.35
ARMC1	0.35
LSG1	0.35
KCTD20	0.35
NUS1	0.35
ING4	0.35
C18orf25	0.35
KIAA1949	0.35
BIRC5	0.35
BBS7	0.35
HNRNPUL2	0.35
TNF	0.35
PIK3CD	0.35
ICOS	0.35
PRDM4	0.35
CDK6	0.35
SPATS2	0.35
AFG3L1	0.35
MYD88	0.35
LRRK1	0.35
C12orf43	0.35
EIF3C	0.35
PARD3	0.35
HSF2	0.35
VPS37B	0.35
RINT1	0.35
C12orf5	0.35
KIAA1731	0.35
CSDAP1	0.35
PRKCI	0.35
RASD2	0.35
WDR75	0.35
SFRS8	0.35
PAICS	0.35
CACYBP	0.35
ZNF77	0.35
S1PR2	0.35
UBXN7	0.35
C6orf168	0.35
ATXN2	0.35
GCNT2	0.35
FASTKD2	0.35
NAA40	0.35
PSMG1	0.35
C1orf83	0.35
SFRS9	0.35
YARS	0.35
AGPAT5	0.35
MRPL42	0.35
RALBP1	0.35
SNHG4	0.35
GPX7	0.35
LRRC8C	0.35
ZNF521	0.35
ZYG11B	0.35
C18orf54	0.35
UBE2Q1	0.35
IRAK1	0.35
KIAA0090	0.35
SEL1L3	0.35
GNB4	0.35
SCHIP1	0.35
GYLTL1B	0.35
DCAF13	0.35
TOMM5	0.35
C2orf68	0.35
FAM124A	0.35
ACP1	0.35
SH3BP1	0.35
DEPDC4	0.35
ACTR3	0.35
FBRSL1	0.35
PLAGL1	0.35
ZNF778	0.35
ATN1	0.35
TTC9C	0.35
TRIM59	0.35
LOC284441	0.35
TPI1	0.35
DPF2	0.35
CYB5R4	0.35
UXS1	0.35
HYLS1	0.35
ESCO2	0.35
TOP2B	0.35
ZUFSP	0.35
DNAH14	0.35
ATXN7L2	0.35
FARSB	0.35
GRK6	0.35
KDM5C	0.35
FRAT2	0.35
ARHGAP19	0.35
ZNF708	0.35
RNF214	0.35
VHL	0.35
LRRC41	0.35
PDCD5	0.35
CHRAC1	0.35
SFRS14	0.35
CHMP1B	0.35
RSRC1	0.35
LOC100271836	0.35
CSNK2A2	0.35
TNFAIP3	0.35
WDR82	0.35
KLHL15	0.35
NUDT19	0.35
ELAC1	0.35
ZMYM4	0.35
MAFG	0.35
POLR3F	0.35
RHOF	0.35
YIPF4	0.35
USP10	0.35
FGD4	0.35
ZNF382	0.35
ZNF431	0.35
SAE1	0.35
PSMD2	0.35
ALS2	0.35
DUSP12	0.35
TACC3	0.35
USP5	0.35
SPC24	0.35
PVR	0.35
LIN54	0.35
THOC2	0.35
MGAT5	0.35
ATP13A3	0.35
CLP1	0.35
RPL13P5	0.35
DNAJA1	0.35
CCDC123	0.35
PSMD14	0.35
ROCK1	0.35
BRIP1	0.35
OXNAD1	0.35
FBXO48	0.35
CENPQ	0.34
TMEM180	0.34
DIMT1L	0.34
PPIL1	0.34
E2F4	0.34
C11orf57	0.34
USP15	0.34
CREB1	0.34
MTO1	0.34
ADAR	0.34
ASF1A	0.34
DOPEY1	0.34
ZNF85	0.34
ARHGAP17	0.34
BMPR1A	0.34
ANKRD11	0.34
RIOK3	0.34
NUP50	0.34
KPNA5	0.34
TOPORS	0.34
RBM12	0.34
DEDD	0.34
BAG2	0.34
KRR1	0.34
SLC25A19	0.34
ANKIB1	0.34
ROD1	0.34
NPC1	0.34
SLC35B4	0.34
DLG1	0.34
CNBP	0.34
PAIP1	0.34
GPR19	0.34
OPA1	0.34
GLS	0.34
SMG7	0.34
PITRM1	0.34
VPS72	0.34
CD47	0.34
DCK	0.34
CDC25C	0.34
DIS3	0.34
PHIP	0.34
CARM1	0.34
MICAL3	0.34
FYTTD1	0.34
ZNF398	0.34
GIT2	0.34
SH2D2A	0.34
C2orf67	0.34
PRPF8	0.34
NRBF2	0.34
MDH1	0.34
TXNRD3IT1	0.34
TRAF3	0.34
NAA16	0.34
ARIH2	0.34
TRIM26	0.34
C6orf204	0.34
LOC728640	0.34
ZFP64	0.34
HPS5	0.34
ANKRD36B	0.34
RNF150	0.34
ZWINT	0.34
GBP1	0.34
TMEM108	0.34
GTF2I	0.34
C1orf124	0.34
C18orf21	0.34
C6orf134	0.34
ASF1B	0.34
TARS	0.34
BAT3	0.34
PUS10	0.34
CCDC93	0.34
NSUN2	0.34
KRIT1	0.34
PPM1B	0.34
UBE3C	0.34
MTERF	0.34
RSU1	0.34
GRHL1	0.34
TANK	0.34
BRI3BP	0.34
RPE	0.34
MRAS	0.34
ZDHHC20	0.34
SMARCAD1	0.34
CSNK2A1	0.34
TFDP2	0.34
ECE2	0.34
EXOSC9	0.34
MBD4	0.34
ARHGEF11	0.34
TRIM38	0.34
PRMT3	0.34
KIF24	0.34
NHSL1	0.34
MDN1	0.34
LOC730101	0.34
BIRC3	0.34
OTUD3	0.34
CBFA2T2	0.34
MRPL9	0.34
FAM76A	0.34
RNF24	0.34
MRPS35	0.34
SPEN	0.34
DDX46	0.34
PDCD10	0.34
ZNF273	0.34
FLJ22536	0.34
HIATL1	0.34
AMD1	0.34
FAM98A	0.34
PAQR8	0.34
TSN	0.34
BRD4	0.34
EP400NL	0.34
GOLGA6L9	0.34
TRIM24	0.34
SIRT5	0.34
TPP2	0.34
PUS1	0.34
FZD7	0.34
ZC3H18	0.34
ERCC6	0.34
COX4NB	0.34
DDX3X	0.34
ZNF529	0.34
NFKB2	0.34
IMMT	0.34
NUP35	0.34
EIF5B	0.34
TFAP4	0.34
EYA3	0.34
UTP6	0.34
RELB	0.34
VGLL4	0.34
SUPV3L1	0.34
GMCL1	0.34
ITSN2	0.34
CRY1	0.34
SH3KBP1	0.34
PIP5K1A	0.34
REV3L	0.34
FAM53C	0.34
TADA1	0.34
SHCBP1	0.34
ABCC10	0.34
UBE2E1	0.34
C16orf61	0.34
PHF10	0.34
FAM49B	0.34
TAOK3	0.33
PLXNA1	0.33
ASNSD1	0.33
UIMC1	0.33
BMF	0.33
BIRC6	0.33
SAMHD1	0.33
GABRP	0.33
NAB1	0.33
LONRF1	0.33
STX6	0.33
NFKBIL2	0.33
STAG2	0.33
MTF1	0.33
RRM2	0.33
SMU1	0.33
C10orf18	0.33
MFSD9	0.33
TRIM25	0.33
ADD2	0.33
SERPINB9	0.33
PIK3AP1	0.33
MTHFD1	0.33
ZC3H12C	0.33
ACAA2	0.33
PTTG1	0.33
IGF2BP2	0.33
SUZ12	0.33
SBK1	0.33
RANBP9	0.33
TIGD1	0.33
FAM92A1	0.33
TBC1D4	0.33
SS18	0.33
CMPK1	0.33
HSP90B1	0.33
DTL	0.33
PDS5A	0.33
ATP5C1	0.33
NUDT15	0.33
C3orf21	0.33
SNX16	0.33
LOC220729	0.33
SUPT16H	0.33
C3orf58	0.33
NARS	0.33
PRCC	0.33
CSNK2A1P	0.33
GNAI3	0.33
PTPN12	0.33
MAML2	0.33
CTDSPL2	0.33
CDC42SE1	0.33
WASF3	0.33
UHRF1BP1	0.33
NLN	0.33
ARAP2	0.33
CAMK1D	0.33
PPP2R5D	0.33
CBX5	0.33
ORC5L	0.33
MMGT1	0.33
CCT8	0.33
RBM26	0.33
EPCAM	0.33
FAM126A	0.33
SSBP3	0.33
KIDINS220	0.33
NARF	0.33
PRPSAP2	0.33
IFIH1	0.33
TAF1B	0.33
RAD52	0.33
TRIM69	0.33
ZNF558	0.33
EEF1E1	0.33
HSPC159	0.33
KIAA1549	0.33
MIR155HG	0.33
KLHDC5	0.33
DLD	0.33
PSMD7	0.33
NINL	0.33
DGCR8	0.33
TAP2	0.33
CLEC2D	0.33
C11orf41	0.33
THAP9	0.33
ZNF251	0.33
PLEKHG2	0.33
ZNF518A	0.33
TMED2	0.33
NUDT3	0.33
ZNF200	0.33
PUM1	0.33
ARRB2	0.33
SLC7A6	0.33
DDX39	0.33
EPS15	0.33
ZNF498	0.33
FAM57A	0.33
PLSCR1	0.33
AKR1B1	0.33
COPS3	0.33
SSR1	0.33
C17orf39	0.33
ERGIC2	0.33
COL27A1	0.33
USP27X	0.33
CCDC50	0.33
KIAA0562	0.33
TSEN15	0.33
B4GALT6	0.33
EPRS	0.33
GPN3	0.33
C3orf37	0.33
SMURF1	0.33
ZBTB33	0.33
UBA6	0.33
SPG21	0.33
TRAF1	0.33
STOML2	0.33
USP48	0.33
MLF1IP	0.33
RUNX3	0.33
RPUSD3	0.33
LOC283267	0.33
SP4	0.33
DIABLO	0.33
ESRP1	0.33
DDHD1	0.33
MCART2	0.33
C20orf72	0.33
SNIP1	0.33
LRRC58	0.33
HMGN3	0.33
MED8	0.33
INTS8	0.33
ALX3	0.33
RWDD3	0.33
DDX28	0.33
TMEM65	0.33
KIAA0907	0.33
RASAL2	0.33
PDHA1	0.33
SDAD1	0.33
PRPS2	0.33
NR2C2	0.33
UMPS	0.33
RAB9B	0.33
NUCKS1	0.33
PLCB4	0.33
NOP14	0.33
MRPL30	0.33
MTOR	0.33
NHEJ1	0.33
SNX20	0.33
ADSL	0.33
TMTC4	0.33
MUTED	0.33
CDC25B	0.32
SNAPC1	0.32
GPATCH8	0.32
RB1CC1	0.32
PCNP	0.32
CCT3	0.32
RASGRP3	0.32
ACAP2	0.32
VMA21	0.32
GPR75	0.32
HACE1	0.32
ZMYM3	0.32
ZNF71	0.32
NCBP2	0.32
ASNS	0.32
WRN	0.32
CDC42SE2	0.32
EIF2S2	0.32
PITPNB	0.32
CDKL1	0.32
ATMIN	0.32
TOP3A	0.32
2021-09-03	0.32
RNF216	0.32
ZNF142	0.32
OSBPL9	0.32
ZNF746	0.32
LCP1	0.32
CLPB	0.32
AGFG1	0.32
C19orf40	0.32
KIF5B	0.32
CHUK	0.32
TYRO3	0.32
PARP1	0.32
NLRC5	0.32
MYO19	0.32
ZNF526	0.32
RANBP17	0.32
TIFA	0.32
TOP1	0.32
DIP2A	0.32
KIAA1033	0.32
ZNF623	0.32
TOMM34	0.32
RBM7	0.32
COCH	0.32
ATG3	0.32
CC2D1B	0.32
C1orf144	0.32
POLD1	0.32
FAS	0.32
GATS	0.32
SMARCA5	0.32
PARP2	0.32
KDM4C	0.32
MRPS5	0.32
CAPRIN2	0.32
DDX51	0.32
CDKN2A	0.32
POLR3D	0.32
MAMLD1	0.32
RAD1	0.32
ZNF354C	0.32
SMG1	0.32
RC3H2	0.32
CUTC	0.32
WDR37	0.32
ERI3	0.32
FRMD3	0.32
EPR1	0.32
GOPC	0.32
DOT1L	0.32
RTTN	0.32
DIRAS1	0.32
SUV420H1	0.32
TCFL5	0.32
NIPA2	0.32
DNAJB11	0.32
NDE1	0.32
LOC285074	0.32
TLE4	0.32
RBMS1	0.32
PSMA1	0.32
RAB7L1	0.32
ARPC5	0.32
GABPA	0.32
TGDS	0.32
UBE2R2	0.32
UBE4B	0.32
PHF14	0.32
PHF20L1	0.32
TOE1	0.32
MIB1	0.32
PIKFYVE	0.32
TLR1	0.32
C9orf25	0.32
ZNF7	0.32
ACBD7	0.32
CNOT7	0.32
TSPYL5	0.32
VPS29	0.32
EIF3A	0.32
RIC8B	0.32
METTL13	0.32
RBM25	0.32
LOC440944	0.32
CLDND1	0.32
INTS10	0.32
REV1	0.32
PHLPP1	0.32
CALU	0.32
FLAD1	0.32
[truncated: 396 more rows]

## Sheet: negatively associated genes
Genes	PearsonCC
PHPT1	-0.39
SERF2	-0.36
UQCRQ	-0.36
RHOC	-0.36
NDUFA2	-0.35
REEP6	-0.35
GAMT	-0.34
C22orf32	-0.34
NDUFB1	-0.34
CD63	-0.34
NPDC1	-0.34
MRPL54	-0.33
MRPL41	-0.33
ABHD14A	-0.33
TP53TG1	-0.33
FKBP2	-0.33
LOC388588	-0.33
HCFC1R1	-0.33
CHCHD5	-0.33
GNPTG	-0.33
C14orf179	-0.32
SIL1	-0.32
MPG	-0.32
PFDN5	-0.32
RAB17	-0.32
EDF1	-0.32
TCEB2	-0.32
ATP5D	-0.32
DHRS4L2	-0.32
UQCR11	-0.31
FIS1	-0.31
SPDEF	-0.31
MRPL53	-0.3
TEX264	-0.3
TPRN	-0.3
TMC4	-0.3
TSTD1	-0.3
ALKBH7	-0.3
CCDC159	-0.3
RABAC1	-0.3
DCXR	-0.3
GSTZ1	-0.3
COX7C	-0.3
